# Supplementary material for: Manganese (II) Complex of 1,4,7-Triazacyclononane-1,4,7-Triacetic Acid (NOTA) as a Hepatobiliary MRI Contrast Agent
Source: Pharmaceuticals (Basel). 2023 Apr 17;16(4):602. doi: 10.3390/ph16040602 (PMC10141232; doi:10.3390/ph16040602)
Supplement: Supplementary file 1 [file pharmaceuticals-16-00602-s001.zip]

Archive with 1 entries (1 files):
- pharmaceuticals-2295052-supplementary.pdf
